# Supplementary material for: COVID-19 Vaccine Hesitancy in Australian Patients with Solid Organ Cancers
Source: Vaccines (Basel). 2022 Aug 23;10(9):1373. doi: 10.3390/vaccines10091373 (PMC9503648; doi:10.3390/vaccines10091373)
Supplement: Supplementary file 1 [file vaccines-10-01373-s001.zip]

Archive with 2 entries (2 files):
- Supplementary materials 22-08-22 clean.pdf
- vaccines-1853055-figures.zip
